# Supplementary material for: Genome Mining Uncovers NRPS and PKS Clusters in Rothia dentocariosa with Inhibitory Activity against Neisseria Species
Source: Antibiotics (Basel). 2023 Nov 4;12(11):1592. doi: 10.3390/antibiotics12111592 (PMC10668837; doi:10.3390/antibiotics12111592)
Supplement: Supplementary file 1 [file antibiotics-12-01592-s001.zip]

Archive with 1 entries (1 files):
- antibiotics-2685892-supplementary.pdf
